# Supplementary material for: GeneXpert MTB/RIF Ultra performance to detect uncommon rpoB mutations in Mycobacterium tuberculosis
Source: BMC Res Notes. 2023 Jul 14;16:146. doi: 10.1186/s13104-023-06394-z (PMC10347863; doi:10.1186/s13104-023-06394-z)
Supplement: Supplementary file 1 — Additional file1: Table S1. Gene expert ultra phenotypic drug-susceptibility and rpoB sequencing results for 28 selected mycobacterium tuberculosis isolates. [file 13104_2023_6394_MOESM1_ESM.xlsx]

## Sheet: Seq-Ultra-pDST data
				Additional file 1: GeneXpert Ultra, phenotypic drug-susceptibility and rpoB sequencing results for 28 selected Mycobacterium tuberculosis isolates.
																							ct of probes				Melting temperature of probes
				Culture number	rpoB mutation(s)	Type of mutation	Appearance	WHO catalogue V1			pDST		GeneXpert Ultra (V3) result		GeneXpert Ultra (V3) details							Previous observation	426-435	433-443	441-450	446-455	426-435	433-443	441-450	446-455
ID	Mutaties	Mutaties	Mutations 3-letter code					Final confidence grading	Presence as solo among RR isolates	Any presence among RR isolates	LJ Proportion method (40 µg/ml) MIC99 data presented when available	MGIT960 1 µg/ml unless mentioned differently	Report	Per probe analysis based on Tm for combo mutants	First codon	Expected probe	Ultra result	Second codon	Type of mutation	Expected probe	Ultra result	Omar et al. 2020	probe 1	probe 2	probe 3	probe 4	probe 1	probe 2	probe 3	probe 4
CT2005-00009	Ins431(agCCAc); Pro439Leu(ccg>ctg)	Ins431(agCCAc); Pro439Leu(ccg>ctg)	Ins431(agCCAc); Pro439Leu	CT2005-00009	Ins431(aGlyCCAc); Pro439Leu	INDEL-no fs	combo	No data; Ass-w-R-int	No data; 0	No data; 0	MIC >160 µg/ml	NT	No R detected	No R detected; No R detected	431	probe 1	No R detected	439	SNP	probe 2	No R detected	NT / NT	17.7	17.5	18.6	20.9	68.3	72.9	75.6	67.2
CT2008-02955	Del427-428(ACCAGC)	Del427-428(ACCAGC)	Del427-428(ACCAGC)	CT2008-02955	Del427-428(ACCAGC)1	INDEL-no fs	single	Not Ass-w-R²	No data	No data	MIC 20 µg/ml	RMP-S4	Indeterminate		427	probe 1	Indeterminate					NT	0	17.1	17.8	20.3	no Tm	72.9	75.6	67.2
MIC >16	Del437(AAC)	Del437(AAC)	Del437(AAC)	CT2005-02316	Del437(AAC)	INDEL-no fs	single	Ass-w-R-int²	No data	No data	MIC >160 µg/ml	RMP-R	R detected		437	probe 2	R detected					NT	17.0	18.9	17.9	19.3	69.7	M 66.0	75.7	67.1
TB-TDR-0013	Ser428arg(agc>cgc); His445Arg	Se428R, H445R	Ser428Arg; His445Arg	CT1998-00166	Ser428Arg; His445Arg	SNP	combo	Ass-w-R-int; Ass-w-R	0 ; 64	5; 79	RMP-R		R detected	R detected; R detected	428	probe 1	R detected	445	SNP	probe 3	R detected	NT	22.4	20.6	24.2	23.1	M 65.8	73.0	M 73.9	no Tm
CT2014-02522	Gln429Leu; Asp435Val	Gln429Leu; Asp435Val; rpoB_c.3225T>C	Gln429Leu; Asp435Val	CT2014-02522	Gln429Leu; Asp435Val	SNP	combo	Ass-w-R-int; Ass-w-R	0; 706	9; 732	RMP-R		R detected	R detected; R detected	429	probe 1	R detected	435	SNP	probe 1-2	R detected	NT / R detected	19.1	18.7	18.5	21.7	M 65.7	M 69.6	75.6	67.3
TB-TDR-0148	Ser431Glyg; Ser450Trp	[rpoB1: S431G (99.7, R), S450W (99.7, R)]	Ser431Gly; Ser450Trp	CT2004-01679	Ser431Gly; Ser450Trp	SNP	combo	Ass-w-R-int; Ass-w-R	0; 127	6; 151	RMP-R		R detected	R detected; R detected	431	probe 1	R detected	450	SNP	probe 3-4	R detected	NT	22.9	19.3	23.1	20.3	M 66.7	73.7 en M 66.3	M 73.2	M 70.9
TB-TDR-0012	Met434Ile; Asp435Tyr	[rpoB1: M434I (99.8, R), D435Y (99.9, R)]	Met434Ile; Asp435Tyr	CT1997-01244	Met434Ile; Asp435Tyr	SNP	combo	Ass-w-R-int; Ass-w-R	1; 63	16; 162	RMP-R		R detected	R detected; R detected	434	probe 1-2	R detected	435	SNP	probe 3	R detected	NT	18.6	21.1	20.4	21.9	69.3	M 68.2	75.3	67.0
CT2009-01036	Met434Thr(atg>acg); His445Asp(cac>>gac)	Met434Thr(atg>acg); His445Asp(cac>>gac)	Met434Thr; His445Asp	CT2009-01036	Met434Thr; His445Asp	SNP	combo	Ass-w-R-int²; Ass-w-R	no data; 275	No data; 288		RMP-R4	Indeterminate	Indeterminate; R detected	434	probe 1-2	Indeterminate	445	SNP	probe 3	R detected	NT	16.8	17.8	21.6	18.8	69.1	no Tm	M 71.9	67.6
CT2014-00781	Asp435Asn; Ser450Val	Asp435Asn; Ser450Val	Asp435Asn; Ser450Val	CT2014-00781	Asp435Asn; Ser450Val	SNP	combo	Ass-w-R-int²; Ass-w-R-int	no data; 0	No data; 2	RMP-R		R detected	R detected; R detected	435	probe 1-2	R detected	450	SNP	probe 3-4	R detected	NT / NT	17.6	17.4	19.5	17.5	69.5	73.4 en M 67.6	M 72.2	M 71.2
CT2014-00803	Asn437Ser; 447Pro	Asn437Ser; 447Pro	Asn437Ser; Arg447Pro	CT2014-00803	Asn437Ser; Arg447Pro	SNP	combo	Ass-w-R-int; no data	0; no data	2; no data	RMP-R		R detected	R detected; R detected	437	probe 2	R detected	447	SNP	probe 4	R detected	NT / NT	16.8	17.7	17.2	0	69.3	M 70.8	75.7	M 61.5
TB-TDR-0229	Asp435Tyr; Pro454Leu	[rpoB1: D435Y (99.9, R), P454L (99.8, U)]	Asp435Tyr; Pro454Leu	CT2007-00288	Asp435Tyr; Pro454Leu1	SNP	combo	Ass-w-R; uncert sign	63; 0	162; 0	MIC 160 µg/ml	RMP-S4	R detected	R detected; R detected?	435	probe 1-2	R detected	454	SNP	probe 4	R detected? (double Tm)	R detected / NT	21.5	24.3	23.6	35.2	69.5	M 68.5	75.4	66.5 en M 62.6
CT1993-09583	His445Arg(cac>cgc)1; Asn487His(aac>cac)	His445Arg(cac>cgc)1; Asn487His(aac>cac)	His445Arg1; Asn487His	CT1993-09583	His445Arg; Asn487His1	SNP	combo	Ass-w-R; uncert sign	64; 0	79; 2	MIC >160 µg/ml	RMP-R	R detected	R detected; not applicable	445	probe 3	R detected					R indeterminite (v2) / R detected (v3)	16.7	16.9	18.8	18.0	69.2	73.1 en M 65.3	M 73.9	M 69.0
CT2018-03321	Ser428Arg(agc>cgc)	Ser428Arg(agc>cgc)	Ser428Arg	CT2018-03321	Ser428Arg	SNP	single	Ass-w-R-int	0	5	MIC ≤10 µg/ml	RMP-S4	R detected		428	probe 1	R detected					NT	19.9	16.9	18.3	20.0	M 63.3	72.8	75.5	67.1
CT2012-00752	Gln432Leu(caa>cta)	Gln432Leu(caa>cta)	Gln432Leu	CT2012-00752	Gln432Leu	SNP	single	Ass-w-R	17	21	RMP-R		Indeterminate		432	probe 1	Indeterminate					R not detected (v2) / R indeterminite (v3)	17.1	16.9	17.7	19.0	no Tm	72.9	75.6	67.1
CT2014-02541	Gln432Leu(caa>cta)	Gln432Leu(caa>cta)	Gln432Leu	CT2014-02541	Gln432Leu	SNP	single	Ass-w-R	17	21	RMP-R		Indeterminate		432	probe 1	Indeterminate					R not detected (v2) / R indeterminite (v3)	18.3	17.0	18.8	20.8	no Tm	73.3	76.0	67.5
CT2008-01914	Gln432Lys(caa>aaa)	Gln432Lys(caa>aaa)	Gln432Lys	CT2008-01914	Gln432Lys	SNP	single	Ass-w-R	19	34		RMP-R	R detected		432	probe 1	R detected					R detected	20.3	17.8	19.6	22.8	M 65.7	73.0	75.7	67.3
CT2014-01261	Gln432Lys(caa>aaa)	Gln432Lys(caa>aaa)	Gln432Lys	CT2014-01261	Gln432Lys	SNP	single	Ass-w-R	19	34	RMP-R		R detected		432	probe 1	R detected					R detected	18.0	16.9	17.9	19.3	M 66.1	73.3	76.0	67.6
CT2013-01926	Gln432Pro(caa>cca)	Gln432Pro(caa>cca)	Gln432Pro	CT2013-01926	Gln432Pro	SNP	single	Ass-w-R	20	29	MIC >160 µg/ml	NT	Indeterminate		432	probe 1	Indeterminate					R not detected (v2) / R indeterminite (v3)	18.3	17.2	18.6	21.7	no Tm	73.1	75.7	67.2
CT2015-00488	Gln432Pro(caa>cca)	Gln432Pro(caa>cca)	Gln432Pro	CT2015-00488	Gln432Pro	SNP	single	Ass-w-R	20	29	RMP-R		Indeterminate		432	probe 1	Indeterminate					R not detected (v2) / R indeterminite (v3)	17.3	16.9	18.0	19.7	no Tm	72.9	75.5	67.1
CT2019-04011	Gln432Glu(caa>gaa)	Gln432Glu(caa>gaa)	Gln432Glu	CT2019-04011	Gln432Glu	SNP	single	Ass-w-R-int	0	1	RMP-R		R detected		432	probe 1	R detected					NT	18.8	16.7	18.2	20.2	M 66.0	73.9	76.0	67.5
CT2014-00323	Asp435Ala(gac>gcc)	Asp435Ala(gac>gcc)	Asp435Ala	CT2014-00323	Asp435Ala	SNP	single	Ass-w-R-int	0	6	MIC ≤10 µg/ml	RMP-S4	R detected		435	probe 1-2	R detected					NT	17.6	19.2	18.7	20.7	70.2	M 69.5	75.8	67.5
CT2015-00705	Asp435Ala(gac>gcc)	Asp435Ala(gac>gcc)	Asp435Ala	CT2015-00705	Asp435Ala	SNP	single	Ass-w-R-int	0	6	MIC ≤10 µg/ml	RMP-S4	R detected		435	probe 1-2	R detected					NT	17.2	18.6	18.2	22.1	69.9	M 69.3	75.5	67.3
CT2014-00761	Asn438Lys	Asn438Lys	Asn438Lys	CT2014-00761	Asn438Lys	SNP	single	Ass-w-R-int²	No data	No data	RMP-R		R detected		438	probe 2	R detected					NT	16.7	17.0	17.2	19.7	69.1	M 70.7	75.5	67.2
CT2013-00428	Gly442Arg	Gly442Arg	Gly442Arg	CT2013-00428	Gly442Arg	SNP	single	Ass-w-R-int²	No data	No data	RMP-R		R detected		442	probe 2-3	R detected					NT	17.4	18.0	26.6	21.1	69.0	71.5	M 72.0	66.9
CT1997-01460	His445Pro(cac>ccc)	His445Pro(cac>ccc)	His445Pro	CT1997-01460	His445Pro	SNP	single	Ass-w-R-int	2	5	MIC >160 µg/ml	RMP-R	R detected		445	probe 3	R detected					NT	20.3	20.2	29.2	25.4	69.1	73.0	M 71.3	65.8
CT2008-01398	His445Pro(cac>ccc)	His445Pro(cac>ccc)	His445Pro	CT2008-01398	His445Pro	SNP	single	Ass-w-R-int	2	5	RMP-R		R detected		445	probe 3	R detected					NT	16.4	16.8	23.6	19.8	69.3	73.2	M 71.4	65.9
CT2014-00787	Lys446Gln	Lys446Gln	Lys446Gln	CT2014-00787	Lys446Gln	SNP	single	Ass-w-R-int	0	7	RMP-R		Indeterminate		446	probe 3-4	Indeterminate					NT	16.8	16.8	0	39.1	69.5	73.4	no Tm	M 62.1
CT2014-00789	Lys446Gln	Lys446Gln	Lys446Gln	CT2014-00789	Lys446Gln	SNP	single	Ass-w-R-int	0	7	RMP-R		Indeterminate		446	probe 3-4	Indeterminate					NT	16.8	17.0	0	31.5	69.2	73.5	no Tm	no Tm
				comparator frequency	Ser450Leu		single	Ass-w-R	5332	6536																	expected probe effected (M = mutant recognised)
					1outside RRDR/XpertUltra target			²No data in WHO catalogue, but applying WHO rule on own pDST results				4 Including MGIT 0.5 µg/ml															Unexpected probe result; no impact on R/S
																											Unexpected probe result; impact on R/S

## Sheet: Legend
Abrreviation	Full out
Ass-w-R	associated with resistance
Ass-w-R-int	associated with resistance interim
ct	cycle treshhold value
Del	deletion
Ins	insertion
LJ	Löwenstein-Jensen
MGIT960	Mycobacteria growth indicator tube 960 system
no-fs	no frameshift
NT	not tested
pDST	phenotypic drug-susceptibility testing
probe x-y	mutation covered by probes x & y
R detected	rifampicin resistance detected
RMP-R	rifampicin resistant
RMP-R	rifampicin susceptible
RR	rifampicin resistant
RRDR	rifampicin-resistance-determining region
SNP	single nucleotide polymorphism
uncert sign	uncertain significance
